# Supplementary material for: Differential gene expression and phenotypic variation across tissues between Saccharum officinarum and Saccharum spontaneum
Source: Front Plant Sci. 2025 Oct 31;16:1696921. doi: 10.3389/fpls.2025.1696921 (PMC12617224; doi:10.3389/fpls.2025.1696921)
Supplement: Supplementary Figure 1 — Gene expression (log2TPM) in four tissues including root, stem, leaf, and flower between Badila and Ledong2. TPM: transcripts per million. [file DataSheet1.zip]

Archive with 15 entries (14 files):
- Supplement information-0901/
- Supplement information-0901/Supplementary Figure S1 Gene expression in samples-20240709.pdf
- Supplement information-0901/Supplementary Figure S2 Correlation heatmap-20240709.pdf
- Supplement information-0901/Supplementary Figure S3 GO enrichment of DEGs in root-.pdf
- Supplement information-0901/Supplementary Figure S4 GO enrichment of DEGs in stem-.pdf
- Supplement information-0901/Supplementary Figure S5 GO enrichment of DEGs in leaf.pdf
- Supplement information-0901/Supplementary Figure S6 GO enrichment of DEGs in flower.pdf
- Supplement information-0901/Supplementary Figure S7 Top 10 KEGG pathways in each tissue.pdf
- Supplement information-0901/Supplementary Table S1 Primers-20240709.docx
- Supplement information-0901/Supplementary Table S2 Summary of sequencing-20240709.docx
- Supplement information-0901/Supplementary Table S3 Top 10 KEGG pathways for each tissue.docx
- Supplement information-0901/Supplementary Table S4 GO enrichment of DEGs in root.docx
- Supplement information-0901/Supplementary Table S5 GO enrichment of DEGs in stem.docx
- Supplement information-0901/Supplementary Table S6 GO enrichment of DEGs in leaf.docx
- Supplement information-0901/Supplementary Table S7 GO enrichment of DEGs in flower.docx
